# Supplementary material for: A Systematic Review and Meta-Analysis of Artificial Intelligence Tools in Medicine and Healthcare: Applications, Considerations, Limitations, Motivation and Challenges
Source: Diagnostics (Basel). 2024 Jan 4;14(1):109. doi: 10.3390/diagnostics14010109 (PMC10802884; doi:10.3390/diagnostics14010109)
Supplement: Supplementary file 1 [file diagnostics-14-00109-s001.zip]

Archive with 2 entries (2 files):
- diagnostics-2716439-PRISMA(FINAL).pdf
- diagnostics-2716439-PRISMA_2020_checklist.pdf
